# Supplementary material for: Isolation and characterization of phosphate solubilizing bacteria from the rhizosphere of lentil (Lens culinaris M.) collected from Hagere Mariam district, Central Ethiopia
Source: PLoS One. 2024 Nov 15;19(11):e0308915. doi: 10.1371/journal.pone.0308915 (PMC11567561; doi:10.1371/journal.pone.0308915)
Supplement: S1 Dataset — (XLS) [file pone.0308915.s001.xls]

## Sheet: asefa green
Season	Treatment	Rep	RL	RN	RFW	RDW	SL	SFW	SDW
1	Absolute control	1	10.008	9.555	0.09	0.035	9.6	0.127	0.034
1	Absolute control	2	9.988	9.585	0.11	0.039	10	0.126	0.033
1	Absolute control	3	9.968	9.525	0.07	0.031	8.9	0.128	0.035
1	Positive control (TSP)	1	10.3	13.111	0.207	0.042	10.2	0.133	0.046
1	Positive control (TSP)	2	10.15	12.111	0.209	0.04	10.1	0.135	0.048
1	Positive control (TSP)	3	10.45	14.111	0.205	0.044	10.3	0.131	0.044
1	PSBye	1	9.761	12.333	0.21	0.032	10.0088	0.167	0.056
1	PSBye	2	9.872	12.221	0.208	0.033	9.544	0.165	0.055
1	PSBye	3	9.65	12.445	0.212	0.031	9.132	0.169	0.057
1	PSByr	1	11	11.333	0.13	0.04	10.311	0.178	0.051
1	PSByr	2	11.5	11.443	0.11	0.038	10.609	0.174	0.05
1	PSByr	3	10.5	11.223	0.15	0.042	10.913	0.182	0.052
1	PSBym	1	10.827	14.333	0.205	0.036	11.205	0.114	0.04
1	PSBym	2	10.729	14.221	0.208	0.035	11.102	0.111	0.038
1	PSBym	3	10.925	14.445	0.202	0.037	11.008	0.117	0.042
1	PSByl	1	9.683	12.111	0.049	0.037	9.85	0.071	0.036
1	PSByl	2	9.581	12.013	0.046	0.035	9.71	0.068	0.034
1	PSByl	3	9.785	12.209	0.052	0.039	9.69	0.074	0.038
1	PSBw	1	10.2	10	0.258	0.053	9.13	0.078	0.036
1	PSBw	2	10.15	9.805	0.249	0.052	9.09	0.075	0.034
1	PSBw	3	10.25	10.195	0.267	0.054	9.17	0.081	0.038
1	PSBSW	1	8.944	10.666	0.15	0.039	10.38	0.014	0.032
1	PSBSW	2	8.965	10.443	0.147	0.038	10.22	0.011	0.03
1	PSBSW	3	8.923	10.889	0.153	0.04	10.54	0.017	0.034
2	Absolute control	1	10.008	9.555	0.09	0.035	9.6	0.127	0.034
2	Absolute control	2	9.988	9.585	0.11	0.039	10	0.126	0.033
2	Absolute control	3	9.968	9.525	0.07	0.031	8.9	0.128	0.035
2	Positive control (TSP)	1	10.3	13.111	0.207	0.042	10.2	0.133	0.046
2	Positive control (TSP)	2	10.15	12.111	0.209	0.04	10.1	0.135	0.048
2	Positive control (TSP)	3	10.45	14.111	0.205	0.044	10.3	0.131	0.044
2	PSBye	1	9.761	12.333	0.21	0.032	10.0088	0.167	0.056
2	PSBye	2	9.872	12.221	0.208	0.033	9.544	0.165	0.055
2	PSBye	3	9.65	12.445	0.212	0.031	9.132	0.169	0.057
2	PSByr	1	11	11.333	0.13	0.04	10.311	0.178	0.051
2	PSByr	2	11.5	11.443	0.11	0.038	10.609	0.174	0.05
2	PSByr	3	10.5	11.223	0.15	0.042	10.913	0.182	0.052
2	PSBym	1	10.827	14.333	0.205	0.036	11.205	0.114	0.04
2	PSBym	2	10.729	14.221	0.208	0.035	11.102	0.111	0.038
2	PSBym	3	10.925	14.445	0.202	0.037	11.008	0.117	0.042
2	PSByl	1	9.683	12.111	0.049	0.037	9.85	0.071	0.036
2	PSByl	2	9.581	12.013	0.046	0.035	9.71	0.068	0.034
2	PSByl	3	9.785	12.209	0.052	0.039	9.69	0.074	0.038
2	PSBw	1	10.2	10	0.258	0.053	9.13	0.078	0.036
2	PSBw	2	10.15	9.805	0.249	0.052	9.09	0.075	0.034
2	PSBw	3	10.25	10.195	0.267	0.054	9.17	0.081	0.038
2	PSBSW	1	8.944	10.666	0.15	0.039	10.38	0.014	0.032
2	PSBSW	2	8.965	10.443	0.147	0.038	10.22	0.011	0.03
2	PSBSW	3	8.923	10.889	0.153	0.04	10.54	0.017	0.034

## Sheet: Sheet3
The SAS System
The GLM Procedure
Class Level Information
Class	Levels	Values
Treatment	8	Absolute control PSBSW PSBw PSBye PSByl PSBym PSByr Positive control (TSP)
Rep	3	1 2 3
Number of Observations Read	24
Number of Observations Used	24
The SAS System
The GLM Procedure
Dependent Variable: RL RL
Source	DF	Sum of Squares	Mean Square	F Value	Pr > F
Model	9	9.08984	1.00998	23.5	<.0001
Error	14	0.601624	0.0429731
Corrected Total	23	9.69147
R-Square	Coeff Var	Root MSE	RL Mean
0.937922	2.05494	0.2073	10.0879
Source	DF	Type III SS	RL	RN	RFW	RDW
Treatment	7	9.07513	1.297***	7.794***	0.015***	0.0001***
Rep	2	0.014716	0.007358	0.32	1.8e-05	2e-06
Error	14			0.116492	0.00012829	4.29e-06
CV (%)			2.05494	2.92211	6.97541	5.27439
The SAS System
The GLM Procedure
Dependent Variable: RN RN
Source	DF	Sum of Squares	Mean Square	F Value	Pr > F
Model	9	55.1949	6.133***	52.65	<.0001
Error	14	1.63089	0.116492
Corrected Total	23	56.8258
R-Square	Coeff Var	Root MSE	RN Mean
0.9713	2.92211	0.34131	11.6802
Source	DF	Type III SS	Mean Square	F Value	Pr > F
Treatment	7	54.5549	7.794***	66.9	<.0001
Rep	2	0.64	0.32	2.75	0.0985
			0.116492
			2.92211
The SAS System
The GLM Procedure
Dependent Variable: RFDW RFDW
Source	DF	Sum of Squares	Mean Square	F Value	Pr > F
Model	9	0.103578	0.012***	89.71	<.0001
Error	14	0.001796	0.00012829
Corrected Total	23	0.105374
R-Square	Coeff Var	Root MSE	RFDW Mean
0.982956	6.97541	0.011326	0.162375
Source	DF	Type III SS	Mean Square	F Value	Pr > F
Treatment	7	0.103542	0.015***	115.3	<.0001
Rep	2	3.6e-05	1.8e-05	0.14	0.8703
			0.00012829
			6.97541
The SAS System
The GLM Procedure
Dependent Variable: RDW RDW
Source	DF	Sum of Squares	Mean Square	F Value	Pr > F
Model	9	0.0008545	0.0001***	22.15	<.0001
Error	14	6e-05	4.29e-06
Corrected Total	23	0.0009145
R-Square	Coeff Var	Root MSE	RDW Mean
0.93439	5.27439	0.00207	0.03925
Source	DF	Type III SS	Mean Square	F Value	Pr > F
Treatment	7	0.0008505	0.0001***	28.35	<.0001
Rep	2	4e-06	2e-06	0.47	0.6365
			4.29e-06
			5.27439
The SAS System
The GLM Procedure
t Tests (LSD) for RL
Note:	This test controls the Type I comparisonwise error rate, not the experimentwise error rate.
Alpha	0.05
Error Degrees of Freedom	14
Error Mean Square	0.042973
Critical Value of t	2.14479
Least Significant Difference	0.363
Means with the same letter are not significantly
different.
t Grouping		Mean	N	Treatment	Mean
	A	11.00a	3	PSByr	11.00a
	A	10.80a	3	PSBym	10.80a
	B	10.30b	3	Positive control (TSP)	10.30b
	B	10.20b	3	PSBw	10.20b
C	B	9.99bc	3	Absolute control	9.99bc
C		9.76c	3	PSBye	9.76c
C		9.68c	3	PSByl	9.68c
	D	8.94d	3	PSBSW	8.94d
		0.363		LSD (0.05)	0.363
		2.05494		CV (%)	2.05494
The SAS System
The GLM Procedure
t Tests (LSD) for RN
Note:	This test controls the Type I comparisonwise error rate, not the experimentwise error rate.
Alpha	0.05
Error Degrees of Freedom	14
Error Mean Square	0.116492
Critical Value of t	2.14479
Least Significant Difference	0.5977
Means with the same letter are not significantly
different.
t Grouping	Mean	N	Treatment
A	14.33a	3	PSBym
B	13.11b	3	Positive control (TSP)
C	12.33c	3	PSBye
C	12.11c	3	PSByl
D	11.33d	3	PSByr
E	10.67e	3	PSBSW
F	10.00f	3	PSBw
F	9.56f	3	Absolute control
	0.5977
The SAS System
The GLM Procedure
t Tests (LSD) for RFDW
Note:	This test controls the Type I comparisonwise error rate, not the experimentwise error rate.
Alpha	0.05
Error Degrees of Freedom	14
Error Mean Square	0.000128
Critical Value of t	2.14479
Least Significant Difference	0.0198
Means with the same letter are not significantly
different.
t Grouping	Mean	N	Treatment
A	0.29a	3	PSBw
B	0.21b	3	PSBye
B	0.21b	3	Positive control (TSP)
B	0.21b	3	PSBym
C	0.15c	3	PSBSW
D	0.13d	3	PSByr
E	0.09e	3	Absolute control
F	0.05f	3	PSByl
	0.0198
The SAS System
The GLM Procedure									Treatment	RL	RN	RFDW	RDW
									PSByr	11.00a	11.33d	0.13d	0.040bc
t Tests (LSD) for RDW									PSBym	10.80a	14.33a	0.21b	0.036de
									Positive control (TSP)	10.30b	13.11b	0.21b	0.042b
									PSBw	10.20b	10.00f	0.29a	0.05a
Note:	This test controls the Type I comparisonwise error rate, not the experimentwise error rate.								Absolute control	9.99bc	9.56f	0.09e	0.035ef
									PSBye	9.76c	12.33c	0.21b	0.032f
Alpha	0.05								PSByl	9.68c	12.11c	0.05f	0.037cde
Error Degrees of Freedom	14								PSBSW	8.94d	10.67e	0.15c	0.039bcd
Error Mean Square	4.286e-06								LSD (0.05)	0.363	0.5977	0.0198	0.0036
Critical Value of t	2.14479								CV (%)	2.05494	2.92211	6.97541	5.27439
Least Significant Difference	0.0036
Means with the same letter are not significantly different.
t Grouping			Mean	N	Treatment
	A		0.05a	3	PSBw
	B		0.042b	3	Positive control (TSP)
C	B		0.040bc	3	PSByr
C	B	D	0.039bcd	3	PSBSW
C	E	D	0.037cde	3	PSByl
	E	D	0.036de	3	PSBym
F	E		0.035ef	3	Absolute control
F			0.032f	3	PSBye
			0.0036

## Sheet: Sheet1
The SAS System
The GLM Procedure
Class Level Information
Class	Levels	Values
Treatment	8	Absolute control PSBSW PSBw PSBye PSByl PSBym PSByr Positive control (TSP)
Rep	3	1 2 3
Number of Observations Read	24
Number of Observations Used	24
The SAS System
The GLM Procedure
Dependent Variable: SL SL
Source	DF	Sum of Squares	Mean Square	F Value	Pr > F
Model	9	9.16993	1.01888	11.64	<.0001
Error	14	1.225	0.0875001
Corrected Total	23	10.3949
R-Square	Coeff Var	Root MSE	SL Mean
0.882154	2.94928	0.295804	10.0297
Source	DF	Type III SS	Mean Square	F Value	Pr > F
Treatment	7	9.10***	1.29998	14.86	<.0001
Rep	2	0.070078	0.035039	0.4	0.6775
The SAS System
The GLM Procedure
Dependent Variable: SFW SFW
Source	DF	Sum of Squares	Mean Square	F Value	Pr > F
Model	9	0.0614748	0.00683053	1922.16	<.0001
Error	14	4.975e-05	3.55e-06
Corrected Total	23	0.0615245
R-Square	Coeff Var	Root MSE	SFW Mean
0.999191	1.70983	0.001885	0.11025
Source	DF	Type III SS	Mean Square	F Value	Pr > F
Treatment	7	0.061***	0.00877179	2468.44	<.0001
Rep	2	7.225e-05	3.613e-05	10.17	0.0019
The SAS System
The GLM Procedure
Dependent Variable: SDW SDW
Source	DF	Sum of Squares	Mean Square	F Value	Pr > F
Model	9	0.00160988	0.00017888	97.25	<.0001
Error	14	2.575e-05	1.84e-06
Corrected Total	23	0.00163563
R-Square	Coeff Var	Root MSE	SDW Mean
0.984257	3.27783	0.001356	0.041375
Source	DF	Type III SS	Mean Square	F Value	Pr > F
Treatment	7	0.002***	0.00022709	123.47	<.0001
Rep	2	2.025e-05	1.012e-05	5.5	0.0172
The SAS System
The GLM Procedure
t Tests (LSD) for SL
Note:	This test controls the Type I comparisonwise error rate, not the experimentwise error rate.
Alpha	0.05
Error Degrees of Freedom	14
Error Mean Square	0.0875
Critical Value of t	2.14479
Least Significant Difference	0.518
Means with the same letter are not significantly
different.
t Grouping		Mean	N	Treatment	Mean
	A	11.11a	3	PSBym	11.11a
B	A	10.61ab	3	PSByr	10.61ab
B		10.38b	3	PSBSW	10.38b
B	C	10.20bc	3	Positive control (TSP)	10.20bc
D	C	9.75cd	3	PSByl	9.75cd
D	E	9.56de	3	PSBye	9.56de
D	E	9.50de	3	Absolute control	9.50de
	E	9.13e	3	PSBw	9.13e
		0.518		Lsd	0.518
		2.94928			2.94928
The SAS System
The GLM Procedure
t Tests (LSD) for SFW
Note:	This test controls the Type I comparisonwise error rate, not the experimentwise error rate.
Alpha	0.05
Error Degrees of Freedom	14
Error Mean Square	3.554e-06
Critical Value of t	2.14479
Least Significant Difference	0.0033						Treatment	SL	SFW	SDW
							PSBym	11.11a	0.114e	0.040d
Means with the same letter are not significantly							PSByr	10.61ab	0.178a	0.051b
different.							PSBSW	10.38b	0.014h	0.032f
t Grouping	Mean	N	Treatment				Positive control (TSP)	10.20bc	0.133c	0.046c
A	0.178a	3	PSByr				PSByl	9.75cd	0.071g	0.036e
B	0.167b	3	PSBye				PSBye	9.56de	0.167b	0.056a
C	0.133c	3	Positive control (TSP)				Absolute control	9.50de	0.127d	0.034ef
D	0.127d	3	Absolute control				PSBw	9.13e	0.078f	0.036e
E	0.114e	3	PSBym				LSD (0.05)	0.518	0.0033	0.0024
F	0.078f	3	PSBw				CV (%)	2.94928	1.70983	3.27783
G	0.071g	3	PSByl
H	0.014h	3	PSBSW
	0.0033
	1.70983
The SAS System
The GLM Procedure
t Tests (LSD) for SDW
Note:	This test controls the Type I comparisonwise error rate, not the experimentwise error rate.
Alpha	0.05
Error Degrees of Freedom	14
Error Mean Square	1.839e-06
Critical Value of t	2.14479
Least Significant Difference	0.0024
Means with the same letter are not significantly
different.
t Grouping		Mean	N	Treatment
	A	0.056a	3	PSBye
	B	0.051b	3	PSByr
	C	0.046c	3	Positive control (TSP)
	D	0.040d	3	PSBym
	E	0.036e	3	PSByl
	E	0.036e	3	PSBw
F	E	0.034ef	3	Absolute control
F		0.032f	3	PSBSW
		0.0024
		3.27783

## Sheet: Lab
Isolate	Rep	tone	ttwo	tthree	tfour	tfive	tsix	Mean		pone	ptwo	pthree	pfour	pfive	psix	pseven	Means
PSBSW	1	0.988	1.988	1.53	1.863	0.697	0.013	1.17983	1.18	0.063	0.717	1.955	1.948	1.986	1.355	1.075	1.29986
PSBSW	2	0.997	1.996	1.61	1.875	0.719	0.016	1.20217	1.2	0.059	0.709	1.975	1.929	1.997	1.175	1.093	1.27671
PSBSW	3	0.976	1.974	1.45	1.851	0.675	0.01	1.156	1.16	0.067	0.725	1.935	1.967	1.975	1.235	1.057	1.28014
PSBYE	1	0.029	1.977	1.827	1.915	1.274	0.722	1.29067	1.291	0.228	0.664	1.894	1.773	1.992	1.504	1.479	1.362
PSBYE	2	0.033	1.988	1.815	1.89	1.253	0.711	1.28167	1.283	0.219	0.695	1.899	1.755	1.998	1.515	1.499	1.36857
PSBYE	3	0.025	1.966	1.839	1.94	1.295	0.733	1.29967	1.299	0.237	0.633	1.889	1.791	1.986	1.493	1.459	1.35543
PSBYR	1	0.119	1.98	1.774	1.207	0.882	0.042	1.00067	1.017	0.116	0.654	1.594	1.845	2.185	1.166	0.56	1.16
PSBYR	2	0.109	2.07	1.785	1.305	0.871	0.039	1.02983	1.01	0.105	0.675	1.573	1.825	2.165	1.145	0.59	1.154
PSBYR	3	0.129	1.89	1.763	1.409	0.893	0.045	1.0215	1.024	0.127	0.633	1.615	1.865	2.205	1.187	0.53	1.166
PSBYM	1	1.705	2.974	2.835	1.913	1.238	1.247	1.98533	1.985	0.182	0.965	1.094	2.282	1.454	1.184	1.361	1.21743
PSBYM	2	1.701	2.963	2.845	1.91	1.229	1.239	1.98117	1.975	0.161	0.985	1.088	2.295	1.432	1.165	1.343	1.20986
PSBYM	3	1.709	2.985	2.825	1.916	1.247	1.255	1.9895	1.995	0.203	0.945	1.1	2.269	1.476	1.203	1.379	1.225
PSBYL	1	0.067	2.581	1.535	1.634	1.826	0.24	1.31383	1.314	0.256	0.987	1.593	2.638	1.871	1.018	0.722	1.29786
PSBYL	2	0.063	2.57	1.515	1.623	1.815	0.26	1.30767	1.317	0.235	0.996	1.599	2.629	1.852	1.008	0.733	1.29314
PSBYL	3	0.071	2.592	1.555	1.645	1.837	0.22	1.32	1.311	0.277	0.978	1.587	2.647	1.89	1.028	0.711	1.30257
PSBW	1	1.489	2.335	1.638	1.579	1.4	0.065	1.41767	1.418	0.105	1.147	1.445	1.718	1.835	1.485	1.321	1.29371
PSBW	2	1.481	2.315	1.619	1.571	1.35	0.05	1.39767	1.427	0.101	1.128	1.425	1.509	1.815	1.505	1.302	1.255
PSBW	3	1.497	2.355	1.657	1.587	1.45	0.08	1.43767	1.409	0.109	1.166	1.465	1.627	1.855	1.465	1.34	1.28957

## Sheet: Sheet4
The SAS System
The GLM Procedure
Class Level Information
Class	Levels	Values
Isolate	6	PSBSW PSBW PSBYE PSBYL PSBYM PSBYR
Rep	3	1 2 3
Number of Observations Read	18
Number of Observations Used	18
The SAS System
The GLM Procedure
Dependent Variable: tone tone
Source	DF	Sum of Squares	Mean Square	F Value	Pr > F
Model	7	8.69105	1.24158	20635.7	<.0001
Error	10	0.00060167	6.017e-05
Corrected Total	17	8.69166
R-Square	Coeff Var	Root MSE	tone Mean
0.999931	1.0587	0.007757	0.732667
Source	DF	Type III SS	Mean Square	F Value	Pr > F
Isolate	5	8.69101	1.7382	28889.8	<.0001
Rep	2	4.433e-05	2.217e-05	0.37	0.7008
The SAS System
The GLM Procedure
Dependent Variable: ttwo ttwo
Source	DF	Sum of Squares	Mean Square	F Value	Pr > F
Model	7	2.52045	0.360064	220.36	<.0001
Error	10	0.0163397	0.00163397
Corrected Total	17	2.53679
R-Square	Coeff Var	Root MSE	ttwo Mean
0.993559	1.7533	0.040422	2.3055
Source	DF	Type III SS	Mean Square	F Value	Pr > F
Isolate	5	2.51882	0.503763	308.31	<.0001
Rep	2	0.00163433	0.00081717	0.5	0.6209
The SAS System
The GLM Procedure
Dependent Variable: tthree tthree
Source	DF	Sum of Squares	Mean Square	F Value	Pr > F
Model	7	3.6666	0.523801	2766.07	<.0001
Error	10	0.00189367	0.00018937
Corrected Total	17	3.6685
R-Square	Coeff Var	Root MSE	tthree Mean
0.999484	0.74117	0.013761	1.85667
Source	DF	Type III SS	Mean Square	F Value	Pr > F
Isolate	5	3.66658	0.733316	3872.47	<.0001
Rep	2	2.433e-05	1.217e-05	0.06	0.9382
The SAS System
The GLM Procedure
Dependent Variable: tfour tfour
Source	DF	Sum of Squares	Mean Square	F Value	Pr > F
Model	7	0.874863	0.12498	1959.96	<.0001
Error	10	0.00063767	6.377e-05
Corrected Total	17	0.875501
R-Square	Coeff Var	Root MSE	tfour Mean
0.999272	0.469224	0.007985	1.70183
Source	DF	Type III SS	Mean Square	F Value	Pr > F
Isolate	5	0.874767	0.174953	2743.65	<.0001
Rep	2	9.633e-05	4.817e-05	0.76	0.4949
The SAS System
The GLM Procedure
Dependent Variable: tfive tfive
Source	DF	Sum of Squares	Mean Square	F Value	Pr > F
Model	7	2.37408	0.339154	632.43	<.0001
Error	10	0.00536267	0.00053627
Corrected Total	17	2.37944
R-Square	Coeff Var	Root MSE	tfive Mean
0.997746	1.89893	0.023157	1.2195
Source	DF	Type III SS	Mean Square	F Value	Pr > F
Isolate	5	2.37194	0.474388	884.61	<.0001
Rep	2	0.00213333	0.00106667	1.99	0.1874
The SAS System
The GLM Procedure
Dependent Variable: tsix tsix
Source	DF	Sum of Squares	Mean Square	F Value	Pr > F
Model	7	3.7081	0.529728	3330.23	<.0001
Error	10	0.00159067	0.00015907
Corrected Total	17	3.70969
R-Square	Coeff Var	Root MSE	tsix Mean
0.999571	3.24916	0.012612	0.388167
Source	DF	Type III SS	Mean Square	F Value	Pr > F
Isolate	5	3.70803	0.741606	4662.24	<.0001
Rep	2	6.533e-05	3.267e-05	0.21	0.8177
The SAS System
The GLM Procedure
Dependent Variable: pone pone
Source	DF	Sum of Squares	Mean Square	F Value	Pr > F
Model	7	0.0876653	0.0125236	209.19	<.0001
Error	10	0.00059867	5.987e-05
Corrected Total	17	0.088264
R-Square	Coeff Var	Root MSE	pone Mean
0.993217	4.88675	0.007737	0.158333
Source	DF	Type III SS	Mean Square	F Value	Pr > F
Isolate	5	0.086032	0.0172064	287.41	<.0001
Rep	2	0.00163333	0.00081667	13.64	0.0014
The SAS System
The GLM Procedure
Dependent Variable: ptwo ptwo
Source	DF	Sum of Squares	Mean Square	F Value	Pr > F
Model	7	0.633106	0.0904437	248.2	<.0001
Error	10	0.003644	0.0003644
Corrected Total	17	0.63675
R-Square	Coeff Var	Root MSE	ptwo Mean
0.994277	2.23092	0.019089	0.855667
Source	DF	Type III SS	Mean Square	F Value	Pr > F
Isolate	5	0.632134	0.126427	346.95	<.0001
Rep	2	0.000972	0.000486	1.33	0.3066
The SAS System
The GLM Procedure
Dependent Variable: pthree pthree
Source	DF	Sum of Squares	Mean Square	F Value	Pr > F
Model	7	1.47759	0.211085	814.79	<.0001
Error	10	0.00259067	0.00025907
Corrected Total	17	1.48018
R-Square	Coeff Var	Root MSE	pthree Mean
0.99825	1.0086	0.016096	1.59583
Source	DF	Type III SS	Mean Square	F Value	Pr > F
Isolate	5	1.47751	0.295502	1140.64	<.0001
Rep	2	8.533e-05	4.267e-05	0.16	0.8504
The SAS System
The GLM Procedure
Dependent Variable: pfour pfour
Source	DF	Sum of Squares	Mean Square	F Value	Pr > F
Model	7	2.12812	0.304018	1960.56	<.0001
Error	10	0.00155067	0.00015507
Corrected Total	17	2.12967
R-Square	Coeff Var	Root MSE	pfour Mean
0.999272	0.617279	0.012453	2.01733
Source	DF	Type III SS	Mean Square	F Value	Pr > F
Isolate	5	2.12684	0.425368	2743.13	<.0001
Rep	2	0.00128133	0.00064067	4.13	0.0492
The SAS System
The GLM Procedure
Dependent Variable: pfive pfive
Source	DF	Sum of Squares	Mean Square	F Value	Pr > F
Model	7	0.901602	0.1288	575.34	<.0001
Error	10	0.00223867	0.00022387
Corrected Total	17	0.903841
R-Square	Coeff Var	Root MSE	pfive Mean
0.997523	0.792838	0.014962	1.88717
Source	DF	Type III SS	Mean Square	F Value	Pr > F
Isolate	5	0.900236	0.180047	804.26	<.0001
Rep	2	0.00136533	0.00068267	3.05	0.0925
The SAS System
The GLM Procedure
Dependent Variable: psix psix
Source	DF	Sum of Squares	Mean Square	F Value	Pr > F
Model	7	0.548734	0.0783906	215.02	<.0001
Error	10	0.00364567	0.00036457
Corrected Total	17	0.55238
R-Square	Coeff Var	Root MSE	psix Mean
0.9934	1.50501	0.019094	1.26867
Source	DF	Type III SS	Mean Square	F Value	Pr > F
Isolate	5	0.548734	0.109747	301.03	<.0001
Rep	2	3.3e-07	1.7e-07	0	0.9995
The SAS System
The GLM Procedure
Dependent Variable: pseven pseven
Source	DF	Sum of Squares	Mean Square	F Value	Pr > F
Model	7	2.08436	0.297766	697.02	<.0001
Error	10	0.004272	0.0004272
Corrected Total	17	2.08863
R-Square	Coeff Var	Root MSE	pseven Mean
0.997955	1.90262	0.020669	1.08633
Source	DF	Type III SS	Mean Square	F Value	Pr > F
Isolate	5	2.08377	0.416755	975.55	<.0001
Rep	2	0.000588	0.000294	0.69	0.5248
The SAS System
The GLM Procedure
t Tests (LSD) for tone
Note:	This test controls the Type I comparisonwise error rate, not the experimentwise error rate.
Alpha	0.05
Error Degrees of Freedom	10
Error Mean Square	6e-05
Critical Value of t	2.22814
Least Significant Difference	0.0141
Means with the same letter
are not significantly different.
t Grouping	Mean	N	Isolate
A	1.705a	3	PSBYM
B	1.489b	3	PSBW
C	0.987c	3	PSBSW
D	0.119d	3	PSBYR
E	0.067e	3	PSBYL
F	0.029f	3	PSBYE
	0.0141
	0.732667
The SAS System
The GLM Procedure
t Tests (LSD) for ttwo
Note:	This test controls the Type I comparisonwise error rate, not the experimentwise error rate.
Alpha	0.05
Error Degrees of Freedom	10
Error Mean Square	0.001634
Critical Value of t	2.22814
Least Significant Difference	0.0735
Means with the same letter
are not significantly different.
t Grouping	Mean	N	Isolate
A	2.974a	3	PSBYM
B	2.581b	3	PSBYL
C	2.335c	3	PSBW
D	1.986d	3	PSBSW
D	1.980d	3	PSBYR
D	1.977d	3	PSBYE
	0.0735
The SAS System
The GLM Procedure
t Tests (LSD) for tthree
Note:	This test controls the Type I comparisonwise error rate, not the experimentwise error rate.
Alpha	0.05
Error Degrees of Freedom	10
Error Mean Square	0.000189
Critical Value of t	2.22814
Least Significant Difference	0.025
Means with the same letter
are not significantly different.
t Grouping	Mean	N	Isolate
A	2.835a	3	PSBYM
B	1.827b	3	PSBYE
C	1.774c	3	PSBYR
D	1.638d	3	PSBW
E	1.535e	3	PSBYL
E	1.531e	3	PSBSW
	0.025
The SAS System
The GLM Procedure
t Tests (LSD) for tfour
Note:	This test controls the Type I comparisonwise error rate, not the experimentwise error rate.
Alpha	0.05
Error Degrees of Freedom	10
Error Mean Square	6.4e-05
Critical Value of t	2.22814
Least Significant Difference	0.0145
Means with the same letter
are not significantly different.
t Grouping	Mean	N	Isolate
A	1.915a	3	PSBYE
A	1.913a	3	PSBYM
B	1.863b	3	PSBSW
C	1.634c	3	PSBYL
D	1.579d	3	PSBW
E	1.307e	3	PSBYR
	0.0145
The SAS System
The GLM Procedure
t Tests (LSD) for tfive
Note:	This test controls the Type I comparisonwise error rate, not the experimentwise error rate.
Alpha	0.05
Error Degrees of Freedom	10
Error Mean Square	0.000536
Critical Value of t	2.22814
Least Significant Difference	0.0421
Means with the same letter
are not significantly different.
t Grouping	Mean	N	Isolate
A	1.826a	3	PSBYL
B	1.400b	3	PSBW
C	1.274c	3	PSBYE
C	1.238c	3	PSBYM
D	0.882d	3	PSBYR
E	0.697e	3	PSBSW
	0.0421
The SAS System
The GLM Procedure
t Tests (LSD) for tsix
Note:	This test controls the Type I comparisonwise error rate, not the experimentwise error rate.
Alpha	0.05
Error Degrees of Freedom	10
Error Mean Square	0.000159
Critical Value of t	2.22814
Least Significant Difference	0.0229
Means with the same letter
are not significantly different.
t Grouping	Mean	N	Isolate
A	1.247a	3	PSBYM
B	0.722b	3	PSBYE
C	0.240c	3	PSBYL
D	0.065d	3	PSBW
E	0.042e	3	PSBYR
F	0.013f	3	PSBSW
	0.0229
The SAS System
The GLM Procedure
t Tests (LSD) for pone
Note:	This test controls the Type I comparisonwise error rate, not the experimentwise error rate.
Alpha	0.05
Error Degrees of Freedom	10
Error Mean Square	6e-05
Critical Value of t	2.22814
Least Significant Difference	0.0141
Means with the same letter
are not significantly different.
t Grouping	Mean	N	Isolate	Mean
A	0.256a	3	PSBYL	0.256a
B	0.228b	3	PSBYE	0.228b
C	0.182c	3	PSBYM	0.182c
D	0.116d	3	PSBYR	0.116d
D	0.105d	3	PSBW	0.105d
E	0.063e	3	PSBSW	0.063e
	0.0141			0.0141
The SAS System
The GLM Procedure
t Tests (LSD) for ptwo
Note:	This test controls the Type I comparisonwise error rate, not the experimentwise error rate.
Alpha	0.05
Error Degrees of Freedom	10
Error Mean Square	0.000364
Critical Value of t	2.22814
Least Significant Difference	0.0347
Means with the same letter
are not significantly different.
t Grouping	Mean	N	Isolate
A	1.147a	3	PSBW
B	0.987b	3	PSBYL
B	0.965b	3	PSBYM
C	0.717c	3	PSBSW
D	0.664d	3	PSBYE
D	0.654d	3	PSBYR
	0.0347
The SAS System
The GLM Procedure
t Tests (LSD) for pthree
Note:	This test controls the Type I comparisonwise error rate, not the experimentwise error rate.
Alpha	0.05
Error Degrees of Freedom	10
Error Mean Square	0.000259
Critical Value of t	2.22814
Least Significant Difference	0.0293
Means with the same letter
are not significantly different.
t Grouping	Mean	N	Isolate
A	1.955a	3	PSBSW
B	1.894b	3	PSBYE
C	1.594c	3	PSBYR
C	1.593c	3	PSBYL
D	1.445d	3	PSBW
E	1.094e	3	PSBYM
	0.0293
The SAS System
The GLM Procedure
t Tests (LSD) for pfour
Note:	This test controls the Type I comparisonwise error rate, not the experimentwise error rate.
Alpha	0.05
Error Degrees of Freedom	10
Error Mean Square	0.000155
Critical Value of t	2.22814
Least Significant Difference	0.0227
Means with the same letter
are not significantly different.
t Grouping	Mean	N	Isolate
A	2.638a	3	PSBYL
B	2.282b	3	PSBYM
C	1.948c	3	PSBSW
D	1.845d	3	PSBYR
E	1.773e	3	PSBYE
F	1.618f	3	PSBW
	0.0227
The SAS System
The GLM Procedure
t Tests (LSD) for pfive
Note:	This test controls the Type I comparisonwise error rate, not the experimentwise error rate.
Alpha	0.05
Error Degrees of Freedom	10
Error Mean Square	0.000224
Critical Value of t	2.22814
Least Significant Difference	0.0272
Means with the same letter
are not significantly different.
t Grouping	Mean	N	Isolate
A	2.185a	3	PSBYR
B	1.992b	3	PSBYE
B	1.986b	3	PSBSW
C	1.871c	3	PSBYL
D	1.835d	3	PSBW
E	1.454e	3	PSBYM
	0.0272
The SAS System
The GLM Procedure
t Tests (LSD) for psix
Note:	This test controls the Type I comparisonwise error rate, not the experimentwise error rate.
Alpha	0.05
Error Degrees of Freedom	10
Error Mean Square	0.000365
Critical Value of t	2.22814
Least Significant Difference	0.0347
Means with the same letter
are not significantly different.
t Grouping	Mean	N	Isolate
A	1.504a	3	PSBYE
A	1.485a	3	PSBW
B	1.255b	3	PSBSW
C	1.184c	3	PSBYM
C	1.166c	3	PSBYR
D	1.018d	3	PSBYL
	0.0347
The SAS System
The GLM Procedure
t Tests (LSD) for pseven
Note:	This test controls the Type I comparisonwise error rate, not the experimentwise error rate.
Alpha	0.05
Error Degrees of Freedom	10
Error Mean Square	0.000427
Critical Value of t	2.22814
Least Significant Difference	0.0376
Means with the same letter
are not significantly different.
t Grouping	Mean	N	Isolate
A	1.479a	3	PSBYE
B	1.361b	3	PSBYM
C	1.321c	3	PSBW
D	1.075d	3	PSBSW
E	0.722e	3	PSBYL
F	0.560f	3	PSBYR
	0.0376
The SAS System
The GLM Procedure
Class Level Information
Class	Levels	Values
Isolate	6	PSBSW PSBW PSBYE PSBYL PSBYM PSBYR
Rep	3	1 2 3
Number of Observations Read	18
Number of Observations Used	18
The SAS System
The GLM Procedure
Dependent Variable: Mean Mean
Source	DF	Sum of Squares	Mean Square	F Value	Pr > F
Model	7	1.65175	0.235964	1697.99	<.0001
Error	10	0.00138967	0.00013897
Corrected Total	17	1.65314
R-Square	Coeff Var	Root MSE	Mean Mean
0.999159	0.862041	0.011788	1.3675
Source	DF	Type III SS	Mean Square	F Value	Pr > F
Isolate	5	1.65173	0.330346	2377.16	<.0001
Rep	2	1.633e-05	8.17e-06	0.06	0.9432
The SAS System
The GLM Procedure
t Tests (LSD) for Mean
Note:	This test controls the Type I comparisonwise error rate, not the experimentwise error rate.
Alpha	0.05
Error Degrees of Freedom	10
Error Mean Square	0.000139
Critical Value of t	2.22814
Least Significant Difference	0.0214
Means with the same letter
are not significantly different.
t Grouping	Mean	N	Isolate
A	1.985a	3	PSBYM
B	1.418b	3	PSBW
C	1.314c	3	PSBYL
D	1.291d	3	PSBYE
E	1.180e	3	PSBSW
F	1.017f	3	PSBYR
	0.0214
The SAS System
The GLM Procedure
Class Level Information
Class	Levels	Values
Isolate	6	PSBSW PSBW PSBYE PSBYL PSBYM PSBYR
Rep	3	1 2 3
Number of Observations Read	18
Number of Observations Used	18
The SAS System
The GLM Procedure
Dependent Variable: Means Means
Source	DF	Sum of Squares	Mean Square	F Value	Pr > F
Model	7	0.0736671	0.0105239	103.72	<.0001
Error	10	0.00101465	0.00010146
Corrected Total	17	0.0746817
R-Square	Coeff Var	Root MSE	Means Mean
0.986414	0.794995	0.010073	1.26705
Source	DF	Type III SS	Mean Square	F Value	Pr > F
Isolate	5	0.0731485	0.0146297	144.19	<.0001
Rep	2	0.00051854	0.00025927	2.56	0.1269
The SAS System
The GLM Procedure
t Tests (LSD) for Means
Note:	This test controls the Type I comparisonwise error rate, not the experimentwise error rate.
Alpha	0.05
Error Degrees of Freedom	10
Error Mean Square	0.000101
Critical Value of t	2.22814
Least Significant Difference	0.0183
Means with the same letter are
not significantly different.
t Grouping		Mean	N	Isolate
	A	1.362a	3	PSBYE
	B	1.298b	3	PSBYL
C	B	1.286bc	3	PSBSW
C		1.279c	3	PSBW
	D	1.217d	3	PSBYM
	E	1.160e	3	PSBYR
		0.0183

## Sheet: tables
Isolate	Temperature in oC											Isolate	Concentration of Sodium chloride (NaCl) in Percentage									Isolate	nitrogen sources
	24	28	32	35	37	40	Mean						0	1	2	3	4	5	Mean				AN	PS	AC	urea	AS	Mean
PSBYM	1.705a	2.974a	2.835a	1.913a	1.238c	1.247a	1.985a					PSBSW	0.728a	1.218c	1.340f	1.225d	1.211c	1.114c	1.139d			PSBW	0.233a	0.083b	0.057d	0.201c	0.208b	0.156bc
PSBW	1.489b	2.335c	1.638d	1.579d	1.400b	0.065d	1.418b					PSBYM	0.710b	0.713d	1.425e	1.230d	2.253a	1.459a	1.298c			PSBSW	0.167b	0.055c	0.179c	0.286b	0.103d	0.158bc
PSBSW	0.987c	1.986d	1.531e	1.863b	0.697e	0.013f	1.180e					PSBYL	0.319c	0.126e	1.606d	1.459c	1.230c	1.206b	0.991e			PSBYE	0.155b	0.088b	0.499a	0.617a	0.546a	0.381a
PSBYR	0.119d	1.980d	1.774c	1.307e	0.882d	0.042e	1.017f					PSBW	0.100d	2.203a	2.058b	1.567b	1.363b	1.113c	1.401a			PSBYR	0.146bc	0.072bc	0.21bc	0.208c	0.134c	0.154c
PSBYL	0.067e	2.581b	1.535e	1.634c	1.826a	0.240c	1.314c					PSBYE	0.046e	1.220c	2.246a	1.831a	1.302b	1.431a	1.346b			PSBYM	0.119cd	0.056c	0.245b	0.291b	0.111d	0.164b
PSBYE	0.029f	1.977d	1.827b	1.915a	1.274c	0.722b	1.291d					PSBYR	0.046e	1.624b	1.816c	1.140e	1.002d	1.014d	1.107d			PSBYL	0.098d	0.113a	0.234b	0.105d	0.081e	0.126d
Mean	0.732667	2.3055	1.85667	1.70183	1.2195	0.388167	1.3675					Mean	0.324833	1.184	1.7485	1.40867	1.3935	1.22283	1.21372			Mean	0.153	0.077833	0.237333	0.284667	0.197167	0.189833
LSD (0.05)	0.0141	0.0735	0.025	0.0145	0.0421	0.0229	0.0214					LSD (0.05)	0.0145	0.1263	0.0402	0.0509	0.0642	0.0289	0.0448			LSD (0.05)	0.0327	0.0209	0.0465	0.0195	0.0196	0.0093
CV (%)	1.0587	1.7533	0.74117	0.469224	1.89893	3.24916	0.862041					CV (%)	2.45509	5.86461	1.26393	1.98567	2.53306	1.29783	2.02775			CV (%)	11.7314	14.7537	10.7613	3.77478	5.45076	2.7015
Isolate	PH value											Isolate	carbon sources									Isolate	3rd			5th			7th
	3	4	5	6	7	8	9	Mean					glucose	starch	fructose	maltose	sucrose	lactose	Mean				PH Change	OAC	Pav	PH Change	OAC	Pav	PH Change	OAC	Pav
PSBYL	0.256a	0.987b	1.593c	2.638a	1.871c	1.018d	0.722e	1.298b	PSBYE			PSBYM	2.128a	0.562b	0.221e	0.216a	0.249c	0.333c	0.618c			Control	6.50a	0.001c	0.22f	6.29a	0.005d	0.41d	5.90a	0.008c	0.50g
PSBYE	0.228b	0.664d	1.894b	1.773e	1.992b	1.504a	1.479a	1.362a	PSBSW			PSBSW	1.999b	0.259e	0.837a	0.146c	0.488b	0.351c	0.680b			PSBSW	5.73b	0.011b	3.94e	5.18b	0.018a	5.19c	5.00bc	0.013ab	7.34e
PSBYM	0.182c	0.965b	1.094e	1.948c	1.454e	1.184c	1.361b	1.217d	PSBYM			PSBW	1.992b	0.288e	0.276d	0.188b	0.269c	0.411b	0.571e			PSBYM	4.96c	0.011b	6.72a	4.75c	0.009c	7.08ab	4.72d	0.013ab	8.12d
PSBYR	0.116d	0.654d	1.594c	1.845d	2.185a	1.166c	0.560f	1.160e	PSBYR			PSBYE	1.796c	0.609a	0.439b	0.203ab	0.636a	0.596a	0.713a			PSBYR	4.92c	0.011b	4.96d	4.78c	0.011bc	7.92a	4.74d	0.011b	6.72f
PSBW	0.105d	1.147a	1.445d	1.618f	1.835d	1.485a	1.321c	1.279c	PSBW			PSBYR	1.604d	0.394d	0.402c	0.106d	0.488b	0.560a	0.592d			PSBYL	4.92c	0.025a	5.86c	4.74c	0.014b	7.87a	4.93c	0.012b	10.61a
PSBSW	0.063e	0.717c	1.955a	2.282b	1.986b	1.255b	1.075d	1.286bc	PSBYL			PSBYL	1.535e	0.511c	0.196f	0.207ab	0.246c	0.275d	0.495f			PSBW	4.91c	0.011b	6.27b	4.52d	0.018a	6.66b	5.12b	0.013ab	9.08b
Mean	0.158333	0.855667	1.59583	2.01733	1.88717	1.26867	1.08633	1.26705				Mean	1.84233	0.437167	0.395167	0.177667	0.396	0.421	0.611556			PSBYE	4.83c	0.012b	5.82c	4.68cd	0.009c	5.32c	4.64d	0.015a	8.29c
LSD (0.05)	0.0141	0.0347	0.0293	0.0227	0.0272	0.0347	0.0376	0.0183				LSD (0.05)	0.042	0.0369	0.0228	0.023	0.0307	0.0389	0.0122			Mean	5.25286	0.011714	4.82629	4.99143	0.012	5.77729	5.00714	0.012095	7.23586
CV (%)	4.88675	2.23092	1.0086	0.617279	0.792838	1.50501	1.90262	0.794995				CV (%)	1.25419	4.64021	3.16643	7.12328	4.26461	5.07762	1.09267			LSD (0.05)	0.2594	0.0033	0.0829	0.2012	0.0034	1.1498	0.1798	0.0022	0.0629
																						CV (%)	2.77622	15.9161	0.965421	2.26578	15.8532	11.1871	2.01843	10.2853	0.488445
									3	PSBYL
Isolate	Colony diameter (cm)	Halo diameter(cm	Solubilization index
PSBYL	2.4a	1.7a	3.1a						3	PSBYM
PSBYE	1.2d	0.9d	1.9e
PSBYM	2.2b	1.1c	2.7b						3	PSBYR
PSBYR	1.3c	1.5b	2.5c
PSBW	0.9e	1.2c	2.2d						3	PSBW
PSBSW	0.9e	1.2c	2.2d
Mean	1.47989	1.25722	2.42833						3	PSBSW
LSD (0.05)	0.0373	0.1151	0.16
CV (%)	1.38519	5.03407	3.62061						3	PSBYE

## Sheet: salt conc
Isolate	Rep	zero	one	two	three	four	five	Mean	Glu	Sta	Fru	Mal	Suc	Lac	Means
PSBSW	1	0.728	1.218	1.34	1.225	1.21	1.114	1.13917	1.999	0.259	0.837	0.146	0.488	0.351	0.68
PSBSW	2	0.709	1.197	1.31	1.206	1.202	1.106	1.11833	2.009	0.281	0.808	0.125	0.499	0.333	0.675833
PSBSW	3	0.747	1.239	1.37	1.244	1.221	1.122	1.1605	1.989	0.237	0.866	0.167	0.477	0.369	0.684167
PSBYE	1	0.046	1.22	2.246	1.831	1.302	1.431	1.346	1.796	0.609	0.439	0.203	0.636	0.596	0.713167
PSBYE	2	0.025	1.03	2.225	1.815	1.251	1.415	1.2935	1.827	0.621	0.421	0.182	0.615	0.618	0.714
PSBYE	3	0.067	1.41	2.267	1.847	1.353	1.447	1.3985	1.765	0.597	0.457	0.224	0.657	0.574	0.712333
PSBYR	1	0.046	1.624	1.816	1.14	1.002	1.014	1.107	1.604	0.394	0.402	0.106	0.488	0.56	0.592333
PSBYR	2	0.033	1.595	1.803	1.12	1.004	1.005	1.09167	1.582	0.363	0.383	0.087	0.499	0.58	0.582333
PSBYR	3	0.059	1.653	1.829	1.16	1	1.023	1.12233	1.626	0.425	0.421	0.125	0.477	0.54	0.602333
PSBYM	1	0.71	0.713	1.425	1.23	2.253	1.459	1.29833	2.128	0.562	0.221	0.216	0.249	0.333	0.618167
PSBYM	2	0.701	0.708	1.413	1.18	2.222	1.41	1.2405	2.109	0.543	0.205	0.208	0.241	0.315	0.6035
PSBYM	3	0.719	0.718	1.437	1.28	2.284	1.508	1.35617	2.147	0.581	0.237	0.224	0.257	0.351	0.632833
PSBYL	1	0.319	0.126	1.606	1.459	1.23	1.206	0.991	1.535	0.511	0.196	0.207	0.246	0.275	0.495
PSBYL	2	0.289	0.105	1.575	1.419	1.27	1.184	0.973667	1.517	0.503	0.204	0.188	0.228	0.295	0.489167
PSBYL	3	0.349	0.147	1.637	1.499	1.19	1.228	1.00833	1.553	0.519	0.188	0.226	0.264	0.255	0.500833
PSBW	1	0.1	2.203	2.058	1.567	1.363	1.113	1.40067	1.992	0.288	0.276	0.188	0.269	0.411	0.570667
PSBW	2	0.09	2.172	2.087	1.598	1.395	1.105	1.40783	2.013	0.297	0.255	0.199	0.288	0.392	0.574
PSBW	3	0.11	2.234	2.029	1.536	1.331	1.121	1.3935	1.971	0.279	0.297	0.177	0.25	0.43	0.567333

## Sheet: Sheet6
The SAS System
The GLM Procedure
Class Level Information
Class	Levels	Values
Isolate	6	PSBSW PSBW PSBYE PSBYL PSBYM PSBYR
Rep	3	1 2 3
Number of Observations Read	18
Number of Observations Used	18
The SAS System
The GLM Procedure
Dependent Variable: zero zero
Source	DF	Sum of Squares	Mean Square	F Value	Pr > F
Model	7	1.5544	0.222057	3491.46	<.0001
Error	10	0.000636	6.36e-05
Corrected Total	17	1.55503
R-Square	Coeff Var	Root MSE	zero Mean
0.999591	2.45509	0.007975	0.324833
Source	DF	Type III SS	Mean Square	F Value	Pr > F
Isolate	5	1.55093	0.310186	4877.14	<.0001
Rep	2	0.003468	0.001734	27.26	<.0001
The SAS System
The GLM Procedure
Dependent Variable: one one
Source	DF	Sum of Squares	Mean Square	F Value	Pr > F
Model	7	7.75626	1.10804	229.81	<.0001
Error	10	0.048215	0.0048215
Corrected Total	17	7.80447
R-Square	Coeff Var	Root MSE	one Mean
0.993822	5.86461	0.069437	1.184
Source	DF	Type III SS	Mean Square	F Value	Pr > F
Isolate	5	7.72685	1.54537	320.52	<.0001
Rep	2	0.029403	0.0147015	3.05	0.0925
The SAS System
The GLM Procedure
Dependent Variable: two two
Source	DF	Sum of Squares	Mean Square	F Value	Pr > F
Model	7	1.92108	0.27444	561.92	<.0001
Error	10	0.004884	0.0004884
Corrected Total	17	1.92596
R-Square	Coeff Var	Root MSE	two Mean
0.997464	1.26393	0.0221	1.7485
Source	DF	Type III SS	Mean Square	F Value	Pr > F
Isolate	5	1.91905	0.38381	785.85	<.0001
Rep	2	0.002028	0.001014	2.08	0.1761
The SAS System
The GLM Procedure
Dependent Variable: three three
Source	DF	Sum of Squares	Mean Square	F Value	Pr > F
Model	7	1.03575	0.147964	189.12	<.0001
Error	10	0.007824	0.0007824
Corrected Total	17	1.04357
R-Square	Coeff Var	Root MSE	three Mean
0.992503	1.98567	0.027971	1.40867
Source	DF	Type III SS	Mean Square	F Value	Pr > F
Isolate	5	1.03142	0.206283	263.65	<.0001
Rep	2	0.004332	0.002166	2.77	0.1105
The SAS System
The GLM Procedure
Dependent Variable: four four
Source	DF	Sum of Squares	Mean Square	F Value	Pr > F
Model	7	2.88416	0.412023	330.69	<.0001
Error	10	0.0124597	0.00124597
Corrected Total	17	2.89662
R-Square	Coeff Var	Root MSE	four Mean
0.995699	2.53306	0.035298	1.3935
Source	DF	Type III SS	Mean Square	F Value	Pr > F
Isolate	5	2.88406	0.576812	462.94	<.0001
Rep	2	0.00010233	5.117e-05	0.04	0.9599
The SAS System
The GLM Procedure
Dependent Variable: five five
Source	DF	Sum of Squares	Mean Square	F Value	Pr > F
Model	7	0.504914	0.0721306	286.38	<.0001
Error	10	0.00251867	0.00025187
Corrected Total	17	0.507432
R-Square	Coeff Var	Root MSE	five Mean
0.995036	1.29783	0.01587	1.22283
Source	DF	Type III SS	Mean Square	F Value	Pr > F
Isolate	5	0.500733	0.100146	397.62	<.0001
Rep	2	0.00418133	0.00209067	8.3	0.0075
The SAS System
The GLM Procedure
Dependent Variable: Mean Mean
Source	DF	Sum of Squares	Mean Square	F Value	Pr > F
Model	7	0.386607	0.0552296	91.18	<.0001
Error	10	0.00605716	0.00060572
Corrected Total	17	0.392664
R-Square	Coeff Var	Root MSE	Mean Mean
0.984574	2.02775	0.024611	1.21372
Source	DF	Type III SS	Mean Square	F Value	Pr > F
Isolate	5	0.3784	0.0756799	124.94	<.0001
Rep	2	0.00820762	0.00410381	6.78	0.0138
The SAS System
The GLM Procedure
t Tests (LSD) for zero
Note:	This test controls the Type I comparisonwise error rate, not the experimentwise error rate.
Alpha	0.05
Error Degrees of Freedom	10
Error Mean Square	6.4e-05
Critical Value of t	2.22814
Least Significant Difference	0.0145
Means with the same letter
are not significantly different.
t Grouping	Mean	N	Isolate
A	0.728a	3	PSBSW	0.728a
B	0.710b	3	PSBYM	0.710b
C	0.319c	3	PSBYL	0.319c
D	0.100d	3	PSBW	0.100d
E	0.046e	3	PSBYE	0.046e
E	0.046e	3	PSBYR	0.046e
The SAS System
The GLM Procedure
t Tests (LSD) for one
Note:	This test controls the Type I comparisonwise error rate, not the experimentwise error rate.
Alpha	0.05
Error Degrees of Freedom	10
Error Mean Square	0.004822
Critical Value of t	2.22814
Least Significant Difference	0.1263
Means with the same letter
are not significantly different.
t Grouping	Mean	N	Isolate
A	2.203a	3	PSBW	2.203a
B	1.624b	3	PSBYR	1.624b
C	1.220c	3	PSBYE	1.220c
C	1.218c	3	PSBSW	1.218c
D	0.713d	3	PSBYM	0.713d
E	0.126e	3	PSBYL	0.126e
The SAS System
The GLM Procedure
t Tests (LSD) for two
Note:	This test controls the Type I comparisonwise error rate, not the experimentwise error rate.
Alpha	0.05
Error Degrees of Freedom	10
Error Mean Square	0.000488
Critical Value of t	2.22814
Least Significant Difference	0.0402
Means with the same letter
are not significantly different.
t Grouping	Mean	N	Isolate
A	2.246a	3	PSBYE	2.246a
B	2.058b	3	PSBW	2.058b
C	1.816c	3	PSBYR	1.816c
D	1.606d	3	PSBYL	1.606d
E	1.425e	3	PSBYM	1.425e
F	1.340f	3	PSBSW	1.340f
The SAS System
The GLM Procedure
t Tests (LSD) for three
Note:	This test controls the Type I comparisonwise error rate, not the experimentwise error rate.
Alpha	0.05
Error Degrees of Freedom	10
Error Mean Square	0.000782
Critical Value of t	2.22814
Least Significant Difference	0.0509
Means with the same letter
are not significantly different.
t Grouping	Mean	N	Isolate
A	1.831a	3	PSBYE	1.831a
B	1.567b	3	PSBW	1.567b
C	1.459c	3	PSBYL	1.459c
D	1.230d	3	PSBYM	1.230d
D	1.225d	3	PSBSW	1.225d
E	1.140e	3	PSBYR	1.140e
The SAS System
The GLM Procedure
t Tests (LSD) for four
Note:	This test controls the Type I comparisonwise error rate, not the experimentwise error rate.
Alpha	0.05
Error Degrees of Freedom	10
Error Mean Square	0.001246
Critical Value of t	2.22814
Least Significant Difference	0.0642
Means with the same letter
are not significantly different.
t Grouping	Mean	N	Isolate
A	2.253a	3	PSBYM	2.253a
B	1.363b	3	PSBW	1.363b
B	1.302b	3	PSBYE	1.302b
C	1.230c	3	PSBYL	1.230c
C	1.211c	3	PSBSW	1.211c
D	1.002d	3	PSBYR	1.002d
The SAS System
The GLM Procedure
t Tests (LSD) for five
Note:	This test controls the Type I comparisonwise error rate, not the experimentwise error rate.
Alpha	0.05
Error Degrees of Freedom	10
Error Mean Square	0.000252
Critical Value of t	2.22814
Least Significant Difference	0.0289
Means with the same letter
are not significantly different.
t Grouping	Mean	N	Isolate
A	1.459a	3	PSBYM	1.459a
A	1.431a	3	PSBYE	1.431a
B	1.206b	3	PSBYL	1.206b
C	1.114c	3	PSBSW	1.114c
C	1.113c	3	PSBW	1.113c
D	1.014d	3	PSBYR	1.014d
The SAS System
The GLM Procedure
t Tests (LSD) for Mean
Note:	This test controls the Type I comparisonwise error rate, not the experimentwise error rate.
Alpha	0.05
Error Degrees of Freedom	10
Error Mean Square	0.000606
Critical Value of t	2.22814
Least Significant Difference	0.0448
Means with the same letter
are not significantly different.
t Grouping	Mean	N	Isolate
A	1.401a	3	PSBW	1.401a
B	1.346b	3	PSBYE	1.346b
C	1.298c	3	PSBYM	1.298c
D	1.139d	3	PSBSW	1.139d
D	1.107d	3	PSBYR	1.107d
E	0.991e	3	PSBYL	0.991e
The SAS System
The GLM Procedure
Class Level Information
Class	Levels	Values
Isolate	6	PSBSW PSBW PSBYE PSBYL PSBYM PSBYR
Rep	3	1 2 3
Number of Observations Read	18
Number of Observations Used	18
The SAS System
The GLM Procedure
Dependent Variable: Glu Glu
Source	DF	Sum of Squares	Mean Square	F Value	Pr > F
Model	7	0.845863	0.120838	226.33	<.0001
Error	10	0.005339	0.0005339
Corrected Total	17	0.851202
R-Square	Coeff Var	Root MSE	Glu Mean
0.993728	1.25419	0.023106	1.84233
Source	DF	Type III SS	Mean Square	F Value	Pr > F
Isolate	5	0.84586	0.169172	316.86	<.0001
Rep	2	3e-06	1.5e-06	0	0.9972
The SAS System
The GLM Procedure
Dependent Variable: Sta Sta
Source	DF	Sum of Squares	Mean Square	F Value	Pr > F
Model	7	0.319331	0.0456188	110.86	<.0001
Error	10	0.004115	0.0004115
Corrected Total	17	0.323447
R-Square	Coeff Var	Root MSE	Sta Mean
0.987278	4.64021	0.020285	0.437167
Source	DF	Type III SS	Mean Square	F Value	Pr > F
Isolate	5	0.319256	0.0638513	155.17	<.0001
Rep	2	7.5e-05	3.75e-05	0.09	0.9136
The SAS System
The GLM Procedure
Dependent Variable: Fru Fru
Source	DF	Sum of Squares	Mean Square	F Value	Pr > F
Model	7	0.847169	0.121024	772.99	<.0001
Error	10	0.00156567	0.00015657
Corrected Total	17	0.848734
R-Square	Coeff Var	Root MSE	Fru Mean
0.998155	3.16643	0.012513	0.395167
Source	DF	Type III SS	Mean Square	F Value	Pr > F
Isolate	5	0.84416	0.168832	1078.34	<.0001
Rep	2	0.00300833	0.00150417	9.61	0.0047
The SAS System
The GLM Procedure
Dependent Variable: Mal Mal
Source	DF	Sum of Squares	Mean Square	F Value	Pr > F
Model	7	0.0296283	0.00423262	26.43	<.0001
Error	10	0.00160167	0.00016017
Corrected Total	17	0.03123
R-Square	Coeff Var	Root MSE	Mal Mean
0.948714	7.12328	0.012656	0.177667
Source	DF	Type III SS	Mean Square	F Value	Pr > F
Isolate	5	0.027652	0.0055304	34.53	<.0001
Rep	2	0.00197633	0.00098817	6.17	0.018
The SAS System
The GLM Procedure
Dependent Variable: Suc Suc
Source	DF	Sum of Squares	Mean Square	F Value	Pr > F
Model	7	0.40431	0.0577586	202.52	<.0001
Error	10	0.002852	0.0002852
Corrected Total	17	0.407162
R-Square	Coeff Var	Root MSE	Suc Mean
0.992995	4.26461	0.016888	0.396
Source	DF	Type III SS	Mean Square	F Value	Pr > F
Isolate	5	0.404298	0.0808596	283.52	<.0001
Rep	2	1.2e-05	6e-06	0.02	0.9792
The SAS System
The GLM Procedure
Dependent Variable: Lac Lac
Source	DF	Sum of Squares	Mean Square	F Value	Pr > F
Model	7	0.252034	0.0360049	78.79	<.0001
Error	10	0.00456967	0.00045697
Corrected Total	17	0.256604
R-Square	Coeff Var	Root MSE	Lac Mean
0.982192	5.07762	0.021377	0.421
Source	DF	Type III SS	Mean Square	F Value	Pr > F
Isolate	5	0.252018	0.0504036	110.3	<.0001
Rep	2	1.633e-05	8.17e-06	0.02	0.9823
The SAS System
The GLM Procedure
Dependent Variable: Means Means
Source	DF	Sum of Squares	Mean Square	F Value	Pr > F
Model	7	0.0923494	0.0131928	295.45	<.0001
Error	10	0.00044653	4.465e-05
Corrected Total	17	0.0927959
R-Square	Coeff Var	Root MSE	Means Mean
0.995188	1.09267	0.006682	0.611556
Source	DF	Type III SS	Mean Square	F Value	Pr > F
Isolate	5	0.0920393	0.0184079	412.24	<.0001
Rep	2	0.00031008	0.00015504	3.47	0.0716
The SAS System
The GLM Procedure
t Tests (LSD) for Glu
Note:	This test controls the Type I comparisonwise error rate, not the experimentwise error rate.
Alpha	0.05
Error Degrees of Freedom	10
Error Mean Square	0.000534
Critical Value of t	2.22814
Least Significant Difference	0.042
Means with the same letter
are not significantly different.
t Grouping	Mean	N	Isolate
A	2.128a	3	PSBYM	2.128a
B	1.999b	3	PSBSW	1.999b
B	1.992b	3	PSBW	1.992b
C	1.796c	3	PSBYE	1.796c
D	1.604d	3	PSBYR	1.604d
E	1.535e	3	PSBYL	1.535e
The SAS System
The GLM Procedure
t Tests (LSD) for Sta
Note:	This test controls the Type I comparisonwise error rate, not the experimentwise error rate.
Alpha	0.05
Error Degrees of Freedom	10
Error Mean Square	0.000412
Critical Value of t	2.22814
Least Significant Difference	0.0369
Means with the same letter
are not significantly different.
t Grouping	Mean	N	Isolate
A	0.609a	3	PSBYE	0.609a
B	0.562b	3	PSBYM	0.562b
C	0.511c	3	PSBYL	0.511c
D	0.394d	3	PSBYR	0.394d
E	0.288e	3	PSBW	0.288e
E	0.259e	3	PSBSW	0.259e
The SAS System
The GLM Procedure
t Tests (LSD) for Fru
Note:	This test controls the Type I comparisonwise error rate, not the experimentwise error rate.
Alpha	0.05
Error Degrees of Freedom	10
Error Mean Square	0.000157
Critical Value of t	2.22814
Least Significant Difference	0.0228
Means with the same letter
are not significantly different.
t Grouping	Mean	N	Isolate
A	0.837a	3	PSBSW	0.837a
B	0.439b	3	PSBYE	0.439b
C	0.402c	3	PSBYR	0.402c
D	0.276d	3	PSBW	0.276d
E	0.221e	3	PSBYM	0.221e
F	0.196f	3	PSBYL	0.196f
The SAS System
The GLM Procedure
t Tests (LSD) for Mal
Note:	This test controls the Type I comparisonwise error rate, not the experimentwise error rate.
Alpha	0.05
Error Degrees of Freedom	10
Error Mean Square	0.00016
Critical Value of t	2.22814
Least Significant Difference	0.023
Means with the same letter are
not significantly different.
t Grouping		Mean	N	Isolate
	A	0.216a	3	PSBYM	0.216a
B	A	0.207ab	3	PSBYL	0.207ab
B	A	0.203ab	3	PSBYE	0.203ab
B		0.188b	3	PSBW	0.188b
	C	0.146c	3	PSBSW	0.146c
	D	0.106d	3	PSBYR	0.106d
The SAS System
The GLM Procedure
t Tests (LSD) for Suc
Note:	This test controls the Type I comparisonwise error rate, not the experimentwise error rate.
Alpha	0.05
Error Degrees of Freedom	10
Error Mean Square	0.000285
Critical Value of t	2.22814
Least Significant Difference	0.0307
Means with the same letter
are not significantly different.
t Grouping	Mean	N	Isolate
A	0.636a	3	PSBYE	0.636a
B	0.488b	3	PSBYR	0.488b
B	0.488b	3	PSBSW	0.488b
C	0.269c	3	PSBW	0.269c
C	0.249c	3	PSBYM	0.249c
C	0.246c	3	PSBYL	0.246c
The SAS System
The GLM Procedure
t Tests (LSD) for Lac
Note:	This test controls the Type I comparisonwise error rate, not the experimentwise error rate.
Alpha	0.05
Error Degrees of Freedom	10
Error Mean Square	0.000457
Critical Value of t	2.22814
Least Significant Difference	0.0389
Means with the same letter
are not significantly different.
t Grouping	Mean	N	Isolate
A	0.596a	3	PSBYE	0.596a
A	0.560a	3	PSBYR	0.560a
B	0.411b	3	PSBW	0.411b
C	0.351c	3	PSBSW	0.351c
C	0.333c	3	PSBYM	0.333c
D	0.275d	3	PSBYL	0.275d
The SAS System
The GLM Procedure
t Tests (LSD) for Means
Note:	This test controls the Type I comparisonwise error rate, not the experimentwise error rate.
Alpha	0.05
Error Degrees of Freedom	10
Error Mean Square	4.5e-05
Critical Value of t	2.22814
Least Significant Difference	0.0122
Means with the same letter
are not significantly different.
t Grouping	Mean	N	Isolate
A	0.713a	3	PSBYE	0.713a
B	0.680b	3	PSBSW	0.680b
C	0.618c	3	PSBYM	0.618c
D	0.592d	3	PSBYR	0.592d
E	0.571e	3	PSBW	0.571e
F	0.495f	3	PSBYL	0.495f

## Sheet: nitrogen
Isolate	Rep	AN	PS	AC	UREa	AS	Mean	CD	HD	SB	PHF	OAF	PVAF	PHS	OAS	PVAS	PHTH	OATH	PVATH
PSBSW	1	0.167	0.055	0.179	0.286	0.103	0.158	0.85	1.15	2.12	5.73	0.011	3.937	5.18	0.018	5.187	5	0.013	7.335
PSBSW	2	0.148	0.065	0.185	0.297	0.095	0.137	0.95	1.25	2.25	5.52	0.015	3.958	5.09	0.017	5.198	5.1	0.015	7.355
PSBSW	3	0.186	0.045	0.173	0.275	0.111	0.179	0.83	1.12	2.14	5.94	0.007	3.916	5.27	0.019	5.176	4.9	0.011	7.315
PSBYE	1	0.155	0.088	0.499	0.617	0.546	0.381	1.2	0.87	1.9	4.83	0.012	5.825	4.68	0.009	6.92	4.64	0.015	8.287
PSBYE	2	0.175	0.077	0.511	0.602	0.527	0.359	1.22	0.77	1.91	4.94	0.018	5.846	4.79	0.011	6.98	4.83	0.018	8.299
PSBYE	3	0.135	0.099	0.487	0.632	0.565	0.403	1.188	0.97	1.89	4.72	0.006	5.804	4.57	0.007	9.86	4.45	0.011	8.275
PSBYR	1	0.146	0.072	0.21	0.208	0.134	0.154	1.3	1.5	2.5	4.92	0.011	4.987	4.78	0.011	5.317	4.74	0.011	6.72
PSBYR	2	0.125	0.051	0.15	0.201	0.123	0.133	1.32	1.55	2.75	4.98	0.015	4.998	4.89	0.013	5.327	4.85	0.013	6.82
PSBYR	3	0.167	0.093	0.27	0.215	0.145	0.175	1.28	1.45	2.25	4.86	0.007	4.886	4.67	0.009	5.307	4.63	0.009	6.62
PSBYM	1	0.119	0.056	0.245	0.291	0.111	0.164	2.2	1.1	2.7	4.96	0.011	6.72	4.75	0.009	7.08	4.72	0.013	8.115
PSBYM	2	0.125	0.035	0.224	0.299	0.115	0.145	2.25	1.15	2.75	4.99	0.015	6.83	4.85	0.012	7.12	4.83	0.015	8.125
PSBYM	3	0.113	0.077	0.266	0.283	0.107	0.183	2.15	1.05	2.65	4.93	0.007	6.61	4.65	0.006	7.04	4.61	0.011	8.105
PSBYL	1	0.098	0.113	0.234	0.105	0.081	0.126	2.4	1.7	3.1	4.92	0.025	5.855	4.74	0.014	7.867	4.93	0.012	10.612
PSBYL	2	0.108	0.104	0.215	0.101	0.092	0.115	2.45	1.75	3.15	4.98	0.03	5.87	4.85	0.016	7.888	4.98	0.013	10.602
PSBYL	3	0.088	0.122	0.253	0.109	0.07	0.137	2.35	1.65	3.05	4.86	0.02	5.84	4.63	0.012	7.846	4.88	0.011	10.622
PSBW	1	0.233	0.083	0.057	0.201	0.208	0.156	0.9	1.2	2.2	4.91	0.011	6.27	4.52	0.018	6.66	5.12	0.013	9.082
PSBW	2	0.214	0.077	0.046	0.188	0.204	0.145	0.95	1.25	2.25	4.97	0.015	6.37	4.72	0.022	6.76	5.02	0.014	9.092
PSBW	3	0.252	0.089	0.068	0.214	0.212	0.167	0.85	1.15	2.15	4.85	0.007	6.17	4.32	0.014	6.56	5.22	0.012	9.072

## Sheet: Sheet7
The SAS System																The SAS System
The GLM Procedure																The GLM Procedure
Class Level Information																Class Level Information
Class	Levels	Values														Class	Levels	Values
Isolate	6	PSBSW PSBW PSBYE PSBYL PSBYM PSBYR														Isolate	6	PSBSW PSBW PSBYE PSBYL PSBYM PSBYR
Rep	3	1 2 3														Rep	3	1 2 3
Number of Observations Read	18															Number of Observations Read	18
Number of Observations Used	18															Number of Observations Used	18
The SAS System																The SAS System
The GLM Procedure																The GLM Procedure
Dependent Variable: AN AN																Dependent Variable: PHF PHF
Source	DF	Sum of Squares	Mean Square	F Value	Pr > F											Source	DF	Sum of Squares	Mean Square	F Value	Pr > F
Model	7	0.0326663	0.00466662	14.49	0.0002											Model	7	1.72048	0.245783	18.65	<.0001
Error	10	0.00322167	0.00032217													Error	10	0.131767	0.0131767
Corrected Total	17	0.035888														Corrected Total	17	1.85225
R-Square	Coeff Var	Root MSE	AN Mean													R-Square	Coeff Var	Root MSE	PHF Mean
0.91023	11.7314	0.017949	0.153													0.928861	2.27531	0.11479	5.045
Source	DF	Type III SS	Mean Square	F Value	Pr > F											Source	DF	Type III SS	Mean Square	F Value	Pr > F
Isolate	5	0.03249	0.006498	20.17	<.0001											Isolate	5	1.71645	0.34329	26.05	<.0001
Rep	2	0.00017633	8.817e-05	0.27	0.7661											Rep	2	0.00403333	0.00201667	0.15	0.8601
The SAS System																The SAS System
The GLM Procedure																The GLM Procedure
Dependent Variable: PS PS																Dependent Variable: OAF OAF
Source	DF	Sum of Squares	Mean Square	F Value	Pr > F											Source	DF	Sum of Squares	Mean Square	F Value	Pr > F
Model	7	0.00831783	0.00118826	9.01	0.0012											Model	7	0.0007215	0.00010307	147.24	<.0001
Error	10	0.00131867	0.00013187													Error	10	7e-06	7e-07
Corrected Total	17	0.0096365														Corrected Total	17	0.0007285
R-Square	Coeff Var	Root MSE	PS Mean													R-Square	Coeff Var	Root MSE	OAF Mean
0.863159	14.7537	0.011483	0.077833													0.990391	6.19748	0.000837	0.0135
Source	DF	Type III SS	Mean Square	F Value	Pr > F											Source	DF	Type III SS	Mean Square	F Value	Pr > F
Isolate	5	0.0071965	0.0014393	10.91	0.0008											Isolate	5	0.0004785	9.57e-05	136.71	<.0001
Rep	2	0.00112133	0.00056067	4.25	0.0461											Rep	2	0.000243	0.0001215	173.57	<.0001
The SAS System																The SAS System
The GLM Procedure																The GLM Procedure
Dependent Variable: AC AC																Dependent Variable: PVAF PVAF
Source	DF	Sum of Squares	Mean Square	F Value	Pr > F											Source	DF	Sum of Squares	Mean Square	F Value	Pr > F
Model	7	0.318511	0.0455016	69.76	<.0001											Model	7	15.0283	2.14689	1127.89	<.0001
Error	10	0.006523	0.0006523													Error	10	0.0190347	0.00190347
Corrected Total	17	0.325034														Corrected Total	17	15.0473
R-Square	Coeff Var	Root MSE	AC Mean													R-Square	Coeff Var	Root MSE	PVAF Mean
0.979931	10.7613	0.02554	0.237333													0.998735	0.77992	0.043629	5.594
Source	DF	Type III SS	Mean Square	F Value	Pr > F											Source	DF	Type III SS	Mean Square	F Value	Pr > F
Isolate	5	0.315628	0.0631256	96.77	<.0001											Isolate	5	14.9933	2.99865	1575.36	<.0001
Rep	2	0.002883	0.0014415	2.21	0.1604											Rep	2	0.0350013	0.0175007	9.19	0.0054
The SAS System																The SAS System
The GLM Procedure																The GLM Procedure
Dependent Variable: AS AS																Dependent Variable: PHS PHS
Source	DF	Sum of Squares	Mean Square	F Value	Pr > F											Source	DF	Sum of Squares	Mean Square	F Value	Pr > F
Model	7	0.466979	0.0667114	577.59	<.0001											Model	7	0.81705	0.116721	12.74	0.0003
Error	10	0.001155	0.0001155													Error	10	0.0916	0.00916
Corrected Total	17	0.468135														Corrected Total	17	0.90865
R-Square	Coeff Var	Root MSE	AS Mean													R-Square	Coeff Var	Root MSE	PHS Mean
0.997533	5.45076	0.010747	0.197167													0.899191	2.00435	0.095708	4.775
Source	DF	Type III SS	Mean Square	F Value	Pr > F											Source	DF	Type III SS	Mean Square	F Value	Pr > F
Isolate	5	0.466736	0.0933473	808.2	<.0001											Isolate	5	0.71985	0.14397	15.72	0.0002
Rep	2	0.000243	0.0001215	1.05	0.3849											Rep	2	0.0972	0.0486	5.31	0.0269
The SAS System																The SAS System
The GLM Procedure																The GLM Procedure
t Tests (LSD) for AN																Dependent Variable: OAS OAS
																Source	DF	Sum of Squares	Mean Square	F Value	Pr > F
Note:	This test controls the Type I comparisonwise error rate, not the experimentwise error rate.															Model	7	0.0003085	4.407e-05	15.74	0.0001
																Error	10	2.8e-05	2.8e-06
Alpha	0.05															Corrected Total	17	0.0003365
Error Degrees of Freedom	10
Error Mean Square	0.000322															R-Square	Coeff Var	Root MSE	OAS Mean
Critical Value of t	2.22814															0.91679	12.7088	0.001673	0.013167
Least Significant Difference	0.0327
																Source	DF	Type III SS	Mean Square	F Value	Pr > F
Means with the same letter are																Isolate	5	0.0002605	5.21e-05	18.61	<.0001
not significantly different.																Rep	2	4.8e-05	2.4e-05	8.57	0.0068
t Grouping		Mean	N	Isolate
	A	0.233a	3	PSBW
	B	0.167b	3	PSBSW
	B															The SAS System
	B	0.155b	3	PSBYE
	B															The GLM Procedure
C	B	0.146bc	3	PSBYR
C																Dependent Variable: PVAS PVAS
C	D	0.119cd	3	PSBYM
	D															Source	DF	Sum of Squares	Mean Square	F Value	Pr > F
	D	0.098d	3	PSBYL												Model	7	22.3577	3.19395	6.53	0.0044
																Error	10	4.8942	0.48942
																Corrected Total	17	27.2519
																R-Square	Coeff Var	Root MSE	PVAS Mean
The SAS System																0.820409	10.4857	0.699586	6.67183
The GLM Procedure																Source	DF	Type III SS	Mean Square	F Value	Pr > F
																Isolate	5	21.5802	4.31603	8.82	0.002
t Tests (LSD) for PS																Rep	2	0.777521	0.388761	0.79	0.4784
Note:	This test controls the Type I comparisonwise error rate, not the experimentwise error rate.
Alpha	0.05															The SAS System
Error Degrees of Freedom	10
Error Mean Square	0.000132															The GLM Procedure
Critical Value of t	2.22814
Least Significant Difference	0.0209															Dependent Variable: PHTH PHTH
Means with the same letter are																Source	DF	Sum of Squares	Mean Square	F Value	Pr > F
not significantly different.																Model	7	0.593983	0.0848548	8.93	0.0013
t Grouping		Mean	N	Isolate												Error	10	0.0950667	0.00950667
	A	0.113a	3	PSBYL	0.113a											Corrected Total	17	0.68905
	B	0.088b	3	PSBYE	0.088b											R-Square	Coeff Var	Root MSE	PHTH Mean
	B															0.862032	2.00691	0.097502	4.85833
	B	0.083b	3	PSBW	0.083b
	B															Source	DF	Type III SS	Mean Square	F Value	Pr > F
C	B	0.072bc	3	PSBYR	0.072bc											Isolate	5	0.52345	0.10469	11.01	0.0008
C																Rep	2	0.0705333	0.0352667	3.71	0.0624
C		0.056c	3	PSBYM	0.056c
C
C		0.055c	3	PSBSW	0.055c
																The SAS System
																The GLM Procedure
The SAS System
																Dependent Variable: OATH OATH
The GLM Procedure
																Source	DF	Sum of Squares	Mean Square	F Value	Pr > F
t Tests (LSD) for AC																Model	7	6.656e-05	9.51e-06	11.11	0.0005
																Error	10	8.56e-06	8.6e-07
																Corrected Total	17	7.511e-05
Note:	This test controls the Type I comparisonwise error rate, not the experimentwise error rate.
																R-Square	Coeff Var	Root MSE	OATH Mean
Alpha	0.05															0.886095	7.23884	0.000925	0.012778
Error Degrees of Freedom	10
Error Mean Square	0.000652															Source	DF	Type III SS	Mean Square	F Value	Pr > F
Critical Value of t	2.22814															Isolate	5	2.244e-05	4.49e-06	5.25	0.0127
Least Significant Difference	0.0465															Rep	2	4.411e-05	2.206e-05	25.78	0.0001
Means with the same letter are
not significantly different.
t Grouping		Mean	N	Isolate
	A	0.499a	3	PSBYE	0.499a											The SAS System
	B	0.245b	3	PSBYM	0.245b											The GLM Procedure
	B
	B	0.234b	3	PSBYL	0.234b											Dependent Variable: PVATH PVATH
	B
C	B	0.21bc	3	PSBYR	0.21bc											Source	DF	Sum of Squares	Mean Square	F Value	Pr > F
C																Model	7	28.2018	4.02883	2691.87	<.0001
C		0.179c	3	PSBSW	0.179c											Error	10	0.0149667	0.00149667
																Corrected Total	17	28.2167
	D	0.057d	3	PSBW	0.057d
																R-Square	Coeff Var	Root MSE	PVATH Mean
																0.99947	0.462844	0.038687	8.3585
																Source	DF	Type III SS	Mean Square	F Value	Pr > F
The SAS System																Isolate	5	28.1951	5.63901	3767.71	<.0001
																Rep	2	0.00672133	0.00336067	2.25	0.1565
The GLM Procedure
t Tests (LSD) for AS
																The SAS System
Note:	This test controls the Type I comparisonwise error rate, not the experimentwise error rate.
																The GLM Procedure
Alpha	0.05
Error Degrees of Freedom	10															t Tests (LSD) for PHF
Error Mean Square	0.000115
Critical Value of t	2.22814
Least Significant Difference	0.0196															Note:	This test controls the Type I comparisonwise error rate, not the experimentwise error rate.
Means with the same letter																Alpha	0.05
are not significantly different.																Error Degrees of Freedom	10
t Grouping	Mean	N	Isolate													Error Mean Square	0.013177
A	0.546a	3	PSBYE	0.546a												Critical Value of t	2.22814
																Least Significant Difference	0.2088
B	0.208b	3	PSBW	0.208b
																Means with the same letter
C	0.134c	3	PSBYR	0.134c												are not significantly different.
																t Grouping	Mean	N	Isolate
D	0.111d	3	PSBYM	0.111d												A	5.73a	3	PSBSW	5.73a
D
D	0.103d	3	PSBSW	0.103d												B	4.96b	3	PSBYM	4.96b
																B
E	0.081e	3	PSBYL	0.081e												B	4.92b	3	PSBYR	4.92b
																B
																B	4.92b	3	PSBYL	4.92b
The SAS System																B
																B	4.91b	3	PSBW	4.91b
The GLM Procedure																B
																B	4.83b	3	PSBYE	4.83b
Class Level Information
Class	Levels	Values
Isolate	6	PSBSW PSBW PSBYE PSBYL PSBYM PSBYR
Rep	3	1 2 3
																The SAS System
Number of Observations Read	18
Number of Observations Used	18															The GLM Procedure
																t Tests (LSD) for OAF
The SAS System																Note:	This test controls the Type I comparisonwise error rate, not the experimentwise error rate.
The GLM Procedure																Alpha	0.05
																Error Degrees of Freedom	10
Dependent Variable: UREa UREa																Error Mean Square	7e-07
																Critical Value of t	2.22814
Source	DF	Sum of Squares	Mean Square	F Value	Pr > F											Least Significant Difference	0.0015
Model	7	0.467069	0.0667242	577.87	<.0001
Error	10	0.00115467	0.00011547													Means with the same letter
Corrected Total	17	0.468224														are not significantly different.
																t Grouping	Mean	N	Isolate
R-Square	Coeff Var	Root MSE	UREa Mean													A	0.025a	3	PSBYL	0.025a
0.997534	3.77478	0.010746	0.284667
																B	0.012b	3	PSBYE	0.012b
Source	DF	Type III SS	Mean Square	F Value	Pr > F											B
Isolate	5	0.466936	0.0933872	808.78	<.0001											B	0.011b	3	PSBSW	0.011b
Rep	2	0.00013333	6.667e-05	0.58	0.579											B
																B	0.011b	3	PSBW	0.011b
																B
																B	0.011b	3	PSBYM	0.011b
																B
The SAS System																B	0.011b	3	PSBYR	0.011b
The GLM Procedure
Dependent Variable: Mean Mean
																The SAS System
Source	DF	Sum of Squares	Mean Square	F Value	Pr > F
Model	7	0.137861	0.0196945	748.84	<.0001											The GLM Procedure
Error	10	0.000263	2.63e-05
Corrected Total	17	0.138125														t Tests (LSD) for PVAF
R-Square	Coeff Var	Root MSE	Mean Mean
0.998096	2.7015	0.005128	0.189833													Note:	This test controls the Type I comparisonwise error rate, not the experimentwise error rate.
Source	DF	Type III SS	Mean Square	F Value	Pr > F											Alpha	0.05
Isolate	5	0.134186	0.0268373	1020.43	<.0001											Error Degrees of Freedom	10
Rep	2	0.003675	0.0018375	69.87	<.0001											Error Mean Square	0.001903
																Critical Value of t	2.22814
																Least Significant Difference	0.0794
																Means with the same letter
The SAS System																are not significantly different.
																t Grouping	Mean	N	Isolate
The GLM Procedure																A	6.72a	3	PSBYM	6.72a
t Tests (LSD) for UREa																B	6.27b	3	PSBW	6.27b
																C	5.86c	3	PSBYL	5.86c
Note:	This test controls the Type I comparisonwise error rate, not the experimentwise error rate.															C
																C	5.83c	3	PSBYE	5.83c
Alpha	0.05
Error Degrees of Freedom	10															D	4.96d	3	PSBYR	4.96d
Error Mean Square	0.000115
Critical Value of t	2.22814															E	3.94e	3	PSBSW	3.94e
Least Significant Difference	0.0195
Means with the same letter
are not significantly different.
t Grouping	Mean	N	Isolate													The SAS System
A	0.617a	3	PSBYE	0.617a
																The GLM Procedure
B	0.291b	3	PSBYM	0.291b
B																t Tests (LSD) for PHS
B	0.286b	3	PSBSW	0.286b
C	0.208c	3	PSBYR	0.208c												Note:	This test controls the Type I comparisonwise error rate, not the experimentwise error rate.
C
C	0.201c	3	PSBW	0.201c												Alpha	0.05
																Error Degrees of Freedom	10
D	0.105d	3	PSBYL	0.105d												Error Mean Square	0.00916
																Critical Value of t	2.22814
																Least Significant Difference	0.1741
																Means with the same letter are
The SAS System																not significantly different.
																t Grouping		Mean	N	Isolate
The GLM Procedure																	A	5.18a	3	PSBSW	5.18a
t Tests (LSD) for Mean																	B	4.78b	3	PSBYR	4.78b
																	B
																	B	4.75b	3	PSBYM	4.75b
Note:	This test controls the Type I comparisonwise error rate, not the experimentwise error rate.																B
																	B	4.74b	3	PSBYL	4.74b
Alpha	0.05																B
Error Degrees of Freedom	10															C	B	4.68bc	3	PSBYE	4.68bc
Error Mean Square	2.6e-05															C
Critical Value of t	2.22814															C		4.52c	3	PSBW	4.52c
Least Significant Difference	0.0093
Means with the same letter are
not significantly different.
t Grouping		Mean	N	Isolate												The SAS System
	A	0.381a	3	PSBYE	0.381a
																The GLM Procedure
	B	0.164b	3	PSBYM	0.164b
	B															t Tests (LSD) for OAS
C	B	0.158bc	3	PSBSW	0.158bc
C	B
C	B	0.156bc	3	PSBW	0.156bc											Note:	This test controls the Type I comparisonwise error rate, not the experimentwise error rate.
C
C		0.154c	3	PSBYR	0.154c											Alpha	0.05
																Error Degrees of Freedom	10
	D	0.126d	3	PSBYL	0.126d											Error Mean Square	2.8e-06
																Critical Value of t	2.22814
																Least Significant Difference	0.003
																Means with the same letter are
																not significantly different.
																t Grouping		Mean	N	Isolate
																	A	0.018a	3	PSBSW	0.018a
																	A
																	A	0.018a	3	PSBW	0.018a
																	B	0.014b	3	PSBYL	0.014b
																	B
																C	B	0.011bc	3	PSBYR	0.011bc
																C
																C		0.009c	3	PSBYE	0.009c
																C
																C		0.009c	3	PSBYM	0.009c
																The SAS System
																The GLM Procedure
																t Tests (LSD) for PVAS
																Note:	This test controls the Type I comparisonwise error rate, not the experimentwise error rate.
																Alpha	0.05
																Error Degrees of Freedom	10
																Error Mean Square	0.48942
																Critical Value of t	2.22814
																Least Significant Difference	1.2727
																Means with the same letter
																are not significantly different.
																t Grouping	Mean	N	Isolate
																A	7.92a	3	PSBYE	7.92a
																A
																A	7.87a	3	PSBYL	7.87a
																A
																A	7.08a	3	PSBYM	7.08a
																A
																A	6.66a	3	PSBW	6.66a
																B	5.32b	3	PSBYR	5.32b
																B
																B	5.19b	3	PSBSW	5.19b
																The SAS System
																The GLM Procedure
																t Tests (LSD) for PHTH
																Note:	This test controls the Type I comparisonwise error rate, not the experimentwise error rate.
																Alpha	0.05
																Error Degrees of Freedom	10
																Error Mean Square	0.009507
																Critical Value of t	2.22814
																Least Significant Difference	0.1774
																Means with the same letter are
																not significantly different.
																t Grouping		Mean	N	Isolate
																	A	5.12a	3	PSBW	5.12a
																	A
																B	A	5.0ab	3	PSBSW	5.0ab
																B
																B		4.93b	3	PSBYL	4.93b
																	C	4.74c	3	PSBYR	4.74c
																	C
																	C	4.72c	3	PSBYM	4.72c
																	C
																	C	4.64c	3	PSBYE	4.64c
																The SAS System
																The GLM Procedure
																t Tests (LSD) for OATH
																Note:	This test controls the Type I comparisonwise error rate, not the experimentwise error rate.
																Alpha	0.05
																Error Degrees of Freedom	10
																Error Mean Square	8.556e-07
																Critical Value of t	2.22814
																Least Significant Difference	0.0017
																Means with the same letter are
																not significantly different.
																t Grouping		Mean	N	Isolate
																	A	0.015a	3	PSBYE	0.015a
																	A
																B	A	0.013ab	3	PSBW	0.013ab
																B	A
																B	A	0.013ab	3	PSBSW	0.013ab
																B	A
																B	A	0.013ab	3	PSBYM	0.013ab
																B
																B	C	0.012bc	3	PSBYL	0.012bc
																	C
																	C	0.011c	3	PSBYR	0.011c
																The SAS System
																The GLM Procedure
																t Tests (LSD) for PVATH
																Note:	This test controls the Type I comparisonwise error rate, not the experimentwise error rate.
																Alpha	0.05
																Error Degrees of Freedom	10
																Error Mean Square	0.001497
																Critical Value of t	2.22814
																Least Significant Difference	0.0704
																Means with the same letter
																are not significantly different.
																t Grouping	Mean	N	Isolate
																A	10.61a	3	PSBYL	10.61a
																B	9.08b	3	PSBW	9.08b
																C	8.29c	3	PSBYE	8.29c
																D	8.12d	3	PSBYM	8.12d
																E	7.334e	3	PSBSW	7.334e
																F	6.72f	3	PSBYR	6.72f
																The SAS System
																The GLM Procedure
																Class Level Information
																Class	Levels	Values
																Isolate	6	PSBSW PSBW PSBYE PSBYL PSBYM PSBYR
																Rep	3	1 2 3
																Number of Observations Read	18
																Number of Observations Used	18
																The SAS System
																The GLM Procedure
																Dependent Variable: CD CD
																Source	DF	Sum of Squares	Mean Square	F Value	Pr > F
																Model	7	6.54396	0.934852	2224.66	<.0001
																Error	10	0.00420222	0.00042022
																Corrected Total	17	6.54816
																R-Square	Coeff Var	Root MSE	CD Mean
																0.999358	1.38519	0.020499	1.47989
																Source	DF	Type III SS	Mean Square	F Value	Pr > F
																Isolate	5	6.52357	1.30471	3104.82	<.0001
																Rep	2	0.0203871	0.0101936	24.26	0.0001
																The SAS System
																The GLM Procedure
																Dependent Variable: HD HD
																Source	DF	Sum of Squares	Mean Square	F Value	Pr > F
																Model	7	1.32911	0.189872	47.4	<.0001
																Error	10	0.0400556	0.00400556
																Corrected Total	17	1.36916
																R-Square	Coeff Var	Root MSE	HD Mean
																0.970744	5.03407	0.063289	1.25722
																Source	DF	Type III SS	Mean Square	F Value	Pr > F
																Isolate	5	1.31989	0.263979	65.9	<.0001
																Rep	2	0.00921111	0.00460556	1.15	0.3553
																The SAS System
																The GLM Procedure
																Dependent Variable: SB SB
																Source	DF	Sum of Squares	Mean Square	F Value	Pr > F
																Model	7	2.85695	0.408136	52.8	<.0001
																Error	10	0.0773	0.00773
																Corrected Total	17	2.93425
																R-Square	Coeff Var	Root MSE	SB Mean
																0.973656	3.62061	0.08792	2.42833
																Source	DF	Type III SS	Mean Square	F Value	Pr > F
																Isolate	5	2.78425	0.55685	72.04	<.0001
																Rep	2	0.0727	0.03635	4.7	0.0363
																The SAS System
																The GLM Procedure
																t Tests (LSD) for CD
																Note:	This test controls the Type I comparisonwise error rate, not the experimentwise error rate.
																Alpha	0.05
																Error Degrees of Freedom	10
																Error Mean Square	0.00042
																Critical Value of t	2.22814
																Least Significant Difference	0.0373
																Means with the same letter
																are not significantly different.
																t Grouping	Mean	N	Isolate
																A	2.4a	3	PSBYL
																B	2.2b	3	PSBYM
																C	1.3c	3	PSBYR
																D	1.2d	3	PSBYE
																E	0.9e	3	PSBW
																E
																E	0.9e	3	PSBSW
																The SAS System
																The GLM Procedure
																t Tests (LSD) for HD
																Note:	This test controls the Type I comparisonwise error rate, not the experimentwise error rate.
																Alpha	0.05
																Error Degrees of Freedom	10
																Error Mean Square	0.004006
																Critical Value of t	2.22814
																Least Significant Difference	0.1151
																Means with the same letter
																are not significantly different.
																t Grouping	Mean	N	Isolate
																A	1.7a	3	PSBYL
																B	1.5b	3	PSBYR
																C	1.2c	3	PSBW
																C
																C	1.2c	3	PSBSW
																C
																C	1.1c	3	PSBYM
																D	0.9d	3	PSBYE
																The SAS System
																The GLM Procedure
																t Tests (LSD) for SB
																Note:	This test controls the Type I comparisonwise error rate, not the experimentwise error rate.
																Alpha	0.05
																Error Degrees of Freedom	10
																Error Mean Square	0.00773
																Critical Value of t	2.22814
																Least Significant Difference	0.16
																Means with the same letter
																are not significantly different.
																t Grouping	Mean	N	Isolate
																A	3.1a	3	PSBYL
																B	2.7b	3	PSBYM
																C	2.5c	3	PSBYR
																D	2.2d	3	PSBW
																D
																D	2.2d	3	PSBSW
																E	1.9e	3	PSBYE

[truncated: 8 more sheets: incubationday, Sheet10, Sheet2, Sheet5, Sheet8, Sheet9, Shhot and root, Sheet11]
